# Supplementary material for: Epithelial TGFβ engages growth-factor signalling to circumvent apoptosis and drive intestinal tumourigenesis with aggressive features
Source: Nat Commun. 2022 Dec 7;13:7551. doi: 10.1038/s41467-022-35134-3 (PMC9729215; doi:10.1038/s41467-022-35134-3)
Supplement: Supplementary file 4 — Source Data [file 41467_2022_35134_MOESM4_ESM.xlsx]

## Sheet: Figure 1a
	MCP Scores on T1 cohorrt
Sample_ID	T cells	CD8 T cells	Cytotoxic lymphocytes	B lineage	NK cells	Monocytic lineage	Myeloid dendritic cells	Neutrophils	Endothelial cells	Fibroblasts	group
SC01141A.CEL	5.27723	5.97527	3.67985	4.6597	3.86483	5.05785	4.01266	5.59537	5.75181	8.70404	Non-Relapse
SC01151A.CEL	5.38274	5.87772	3.73558	4.74669	3.91857	5.32414	4.67825	5.33615	5.83743	9.04641	Relapse
SC01153A.CEL	5.35446	6.44213	3.9662	4.66763	3.885	5.34923	3.89055	5.90643	6.00806	9.53159	Non-Relapse
SC01154A.CEL	5.23644	5.94998	3.78268	4.60651	3.82476	5.0745	4.69468	5.5748	5.88106	9.59646	Non-Relapse
SC01155A.CEL	5.50009	6.5802	4.07689	4.90032	3.95124	5.52628	4.17103	5.81882	6.10158	9.62993	Non-Relapse
SC01156A.CEL	5.46207	6.73744	4.11425	4.67622	4.09437	5.37982	4.02199	5.8567	6.03415	9.41617	Non-Relapse
SC01157A.CEL	5.26032	6.01176	3.66487	4.51685	3.8785	5.01816	4.14743	5.63954	5.8452	8.73353	Non-Relapse
SC01158A.CEL	5.05873	5.91006	3.6262	4.13267	3.7778	5.55359	3.76734	5.74523	5.92026	8.81591	Relapse
SC01159A.CEL	5.50841	6.19125	4.06269	5.22602	4.28701	5.26353	4.34044	5.89544	6.07154	8.72918	Relapse
SC01160A.CEL	5.55261	6.31604	4.18234	4.70957	3.94881	5.17788	4.21734	5.7807	5.88655	9.31974	Non-Relapse
SC01161A.CEL	5.64803	6.09392	4.06833	5.48423	4.0179	5.50435	4.63348	5.83563	5.97736	10.2091	Non-Relapse
SC01162A.CEL	5.35968	5.94373	3.83728	5.0728	4.0522	5.79291	4.32679	5.84662	5.76242	8.88752	Non-Relapse
SC01165A.CEL	5.23458	6.30644	3.60881	4.27493	3.81277	5.27407	4.21012	6.12744	5.89346	8.98396	Non-Relapse
SC01166A.CEL	5.08612	6.05838	3.59104	4.75734	3.96853	5.09371	3.81289	5.71357	5.70632	8.56127	Non-Relapse
SC01168A.CEL	5.37305	5.94061	3.67296	5.21236	4.1146	5.17803	4.08984	5.72167	5.77168	8.36248	Non-Relapse
SC01171A.CEL	5.16137	6.09844	3.84915	4.08934	3.87026	5.07088	3.79918	5.63688	5.63791	8.21093	Non-Relapse
SC01172A.CEL	5.28678	5.84384	4.00606	4.493	4.04182	5.55961	4.53596	5.56644	5.71502	8.26786	Relapse
SC01173A.CEL	5.53669	5.85835	3.75369	5.37822	3.69873	5.58578	4.73389	5.68129	5.76747	8.74498	Relapse
SC01174A.CEL	5.46369	6.43708	3.96543	4.26335	4.0132	4.73914	4.19679	5.64361	5.71704	8.15581	Relapse
SC01175A.CEL	5.3398	5.59635	3.71636	5.02002	3.59371	5.35487	4.37921	5.57578	5.63581	8.50264	Relapse
SC01176A.CEL	5.61207	6.16748	3.86969	5.67228	3.89661	5.73267	4.5726	5.91761	5.98446	9.35076	Non-Relapse
SC01177A.CEL	5.37128	6.23297	4.11227	4.64435	4.43497	4.97019	4.16097	5.65061	5.55678	8.76519	Non-Relapse
SC01178A.CEL	5.21079	5.93183	3.67773	4.59356	3.64946	5.36683	4.74833	5.60386	6.0625	9.29648	Relapse
SC01182A.CEL	5.70555	6.07359	4.1094	5.94481	3.92601	5.59067	4.43016	5.86541	5.81768	8.98159	Non-Relapse
SC01184A.CEL	5.3862	6.03619	3.95844	4.41443	4.01442	5.34149	3.8139	5.61214	5.77136	8.97783	Relapse
SC01185A.CEL	5.41089	5.82273	3.90895	4.22641	3.96782	5.07961	4.13314	5.58646	5.68296	8.79432	Relapse
SC01188Anew.CEL	5.62983	5.80474	3.87086	5.48845	4.17138	5.48248	4.8334	5.54118	5.80503	8.44265	Non-Relapse

## Sheet: Figure 1b
T1 cohort: transcriptome-based stromal (fibroblast) scores and the digital pathology-based stromal scores
Sample_ID	group	MCP_Fibroblasts	QuPath_stromal
SC01141A.CEL	Non-Relapse	8.70404	63.1119
SC01151A.CEL	Relapse	9.04641	61.0201
SC01153A.CEL	Non-Relapse	9.53159	82.0326
SC01154A.CEL	Non-Relapse	9.59646	65.6302
SC01155A.CEL	Non-Relapse	9.62993	80.3158
SC01156A.CEL	Non-Relapse	9.41617	81.7597
SC01157A.CEL	Non-Relapse	8.73353	66.7712
SC01158A.CEL	Relapse	8.81591	59.2888
SC01159A.CEL	Relapse	8.72918	33.9866
SC01160A.CEL	Non-Relapse	9.31974	67.8791
SC01161A.CEL	Non-Relapse	10.2091	80.1228
SC01162A.CEL	Non-Relapse	8.88752	67.5384
SC01165A.CEL	Non-Relapse	8.98396	61.7138
SC01166A.CEL	Non-Relapse	8.56127	33.4034
SC01168A.CEL	Non-Relapse	8.36248	39.9959
SC01171A.CEL	Non-Relapse	8.21093	46.9612
SC01172A.CEL	Relapse	8.26786	50.3405
SC01173A.CEL	Relapse	8.74498	58.0949
SC01174A.CEL	Relapse	8.15581	39.359
SC01175A.CEL	Relapse	8.50264	34.4337
SC01176A.CEL	Non-Relapse	9.35076	59.4012
SC01177A.CEL	Non-Relapse	8.76519	70.1785
SC01178A.CEL	Relapse	9.29648	34.7254
SC01182A.CEL	Non-Relapse	8.98159	70.866
SC01184A.CEL	Relapse	8.97783	51.5689
SC01185A.CEL	Relapse	8.79432	61.3669
SC01188Anew.CEL	Non-Relapse	8.44265	54.1288

## Sheet: Figure 1c
Mutation profile of T1 cohort
sample	gene	Tumor_Sample_Barcode	variant_class	HGVSp_Short	group
non-Relapse1	TP53	SC01141A	Missense_Mutation	C176F	non-Relapse
non-Relapse1	RNF43	SC01141A	ess_splice	?	non-Relapse
non-Relapse1	BRAF	SC01141A	Missense_Mutation	V600E	non-Relapse
Relapse1	CDC27	SC01151A	Missense_Mutation	L275V	Relapse
Relapse1	CDC27	SC01151A	Missense_Mutation	N260H	Relapse
Relapse1	CTNNB1	SC01151A	Missense_Mutation	R582W	Relapse
Relapse1	PIK3CA	SC01151A	Missense_Mutation	E545D	Relapse
Relapse1	APC	SC01151A	Nonsense_Mutation	R1450*	Relapse
non-Relapse2	TP53	SC01153A	Missense_Mutation	V272L	non-Relapse
non-Relapse2	NUGGC	SC01153A	Missense_Mutation	K718R	non-Relapse
non-Relapse3	KRAS	SC01154A	Missense_Mutation	G12V	non-Relapse
non-Relapse3	SMAD4	SC01154A	Missense_Mutation	R361C	non-Relapse
non-Relapse3	APC	SC01154A	Nonsense_Mutation	R499*	non-Relapse
non-Relapse3	APC	SC01154A	Nonsense_Mutation	Q1303*	non-Relapse
non-Relapse3	HLA-C	SC01154A	Missense_Mutation	R175H	non-Relapse
non-Relapse5	BCL9L	SC01156A	Missense_Mutation	S410F	non-Relapse
non-Relapse5	KRAS	SC01156A	Missense_Mutation	G12S	non-Relapse
non-Relapse5	TP53	SC01156A	Missense_Mutation	R248Q	non-Relapse
non-Relapse5	SMAD4	SC01156A	Missense_Mutation	D351G	non-Relapse
non-Relapse5	FBXW7	SC01156A	Nonsense_Mutation	R224*	non-Relapse
non-Relapse5	APC	SC01156A	Nonsense_Mutation	E1353*	non-Relapse
non-Relapse5	HLA-A	SC01156A	Missense_Mutation	P81L	non-Relapse
non-Relapse10	BUB1B	SC01165A	Nonsense_Mutation	Y404*	non-Relapse
non-Relapse10	TP53	SC01165A	Missense_Mutation	R273C	non-Relapse
non-Relapse10	FBXW7	SC01165A	Missense_Mutation	C466R	non-Relapse
non-Relapse11	TP53	SC01166A	Missense_Mutation	L257Q	non-Relapse
non-Relapse11	SMAD4	SC01166A	Missense_Mutation	L104F	non-Relapse
non-Relapse11	LIFR	SC01166A	Missense_Mutation	A881V	non-Relapse
non-Relapse11	APC	SC01166A	Missense_Mutation	D1058G	non-Relapse
non-Relapse11	APC	SC01166A	Nonsense_Mutation	E1353*	non-Relapse
non-Relapse12	MBD6	SC01168A	Missense_Mutation	P785S	non-Relapse
non-Relapse12	TP53	SC01168A	Missense_Mutation	C242R	non-Relapse
non-Relapse12	APC	SC01168A	Nonsense_Mutation	E1353*	non-Relapse
non-Relapse13	TP53	SC01171A	Missense_Mutation	R213Q	non-Relapse
non-Relapse13	TP53	SC01171A	Missense_Mutation	R175H	non-Relapse
non-Relapse13	APC	SC01171A	Nonsense_Mutation	E1306*	non-Relapse
non-Relapse13	UBR5	SC01171A	Missense_Mutation	G1048R	non-Relapse
Relapse4	KRAS	SC01172A	Missense_Mutation	G12S	Relapse
Relapse4	TP53	SC01172A	Missense_Mutation	Y126C	Relapse
Relapse4	APC	SC01172A	Nonsense_Mutation	K1363*	Relapse
Relapse4	AMER1	SC01172A	Missense_Mutation	R679W	Relapse
Relapse5	KRAS	SC01173A	Missense_Mutation	G12D	Relapse
Relapse5	ZFP36L2	SC01173A	Missense_Mutation	H189Y	Relapse
Relapse5	PCBP1	SC01173A	Missense_Mutation	L102Q	Relapse
Relapse5	HNF4A	SC01173A	Missense_Mutation	R136W	Relapse
Relapse5	EP300	SC01173A	Missense_Mutation	M1928I	Relapse
Relapse5	APC	SC01173A	Nonsense_Mutation	R564*	Relapse
Relapse5	HLA-B	SC01173A	Missense_Mutation	G231V	Relapse
Relapse6	ARID1A	SC01174A	Nonsense_Mutation	Q1403*	Relapse
Relapse6	MBD6	SC01174A	Missense_Mutation	S721F	Relapse
Relapse6	APC	SC01174A	Nonsense_Mutation	E911*	Relapse
Relapse6	APC	SC01174A	Nonsense_Mutation	R1450*	Relapse
Relapse6	HLA-B	SC01174A	Missense_Mutation	S28F	Relapse
Relapse6	AMER1	SC01174A	Nonsense_Mutation	R353*	Relapse
Relapse7	TCF7L2	SC01175A	Missense_Mutation	P256L	Relapse
Relapse7	BCL9L	SC01175A	ess_splice	?	Relapse
Relapse7	KRAS	SC01175A	Missense_Mutation	A146T	Relapse
Relapse7	TP53	SC01175A	Missense_Mutation	P250L	Relapse
Relapse7	SOX9	SC01175A	Missense_Mutation	S231F	Relapse
Relapse7	SMAD4	SC01175A	Missense_Mutation	V350F	Relapse
Relapse7	FBXW7	SC01175A	Missense_Mutation	R465H	Relapse
Relapse7	APC	SC01175A	Nonsense_Mutation	R216*	Relapse
non-Relapse14	TP53	SC01176A	Missense_Mutation	R282W	non-Relapse
non-Relapse15	ARID1A	SC01177A	Missense_Mutation	P7A	non-Relapse
non-Relapse15	KRAS	SC01177A	Missense_Mutation	Q61L	non-Relapse
non-Relapse15	SMAD3	SC01177A	Missense_Mutation	S425F	non-Relapse
non-Relapse15	SMARCA4	SC01177A	Missense_Mutation	E1449K	non-Relapse
non-Relapse15	EP300	SC01177A	Missense_Mutation	R370C	non-Relapse
non-Relapse15	APC	SC01177A	Missense_Mutation	I544T	non-Relapse
non-Relapse15	APC	SC01177A	Missense_Mutation	Q2291H	non-Relapse
Relapse8	TP53	SC01178A	Missense_Mutation	T211I	Relapse
Relapse8	APC	SC01178A	Nonsense_Mutation	Q1378*	Relapse
Relapse8	HLA-C	SC01178A	Missense_Mutation	G199R	Relapse
Relapse8	HLA-B	SC01178A	Missense_Mutation	A269T	Relapse
Relapse8	HLA-B	SC01178A	Missense_Mutation	E176K	Relapse
non-Relapse16	NRAS	SC01182A	Missense_Mutation	Q61K	non-Relapse
non-Relapse16	NRAS	SC01182A	Missense_Mutation	G12S	non-Relapse
non-Relapse16	ATM	SC01182A	Missense_Mutation	Y2202D	non-Relapse
non-Relapse16	TP53	SC01182A	Missense_Mutation	R175H	non-Relapse
non-Relapse16	CDC27	SC01182A	Missense_Mutation	S340L	non-Relapse
non-Relapse16	NUGGC	SC01182A	Missense_Mutation	I121V	non-Relapse
Relapse9	KRAS	SC01184A	Missense_Mutation	A146T	Relapse
Relapse9	POLE	SC01184A	Missense_Mutation	R1390C	Relapse
Relapse9	SOX9	SC01184A	Nonsense_Mutation	Y407*	Relapse
Relapse9	TGIF1	SC01184A	ess_splice	?	Relapse
Relapse9	PCBP1	SC01184A	Missense_Mutation	L100P	Relapse
Relapse9	APC	SC01184A	Nonsense_Mutation	R216*	Relapse
Relapse9	APC	SC01184A	Nonsense_Mutation	R232*	Relapse
Relapse10	KRAS	SC01185A	Missense_Mutation	A146T	Relapse
Relapse10	POLE	SC01185A	Missense_Mutation	R1390C	Relapse
Relapse10	SOX9	SC01185A	Nonsense_Mutation	Y407*	Relapse
Relapse10	PCBP1	SC01185A	Missense_Mutation	L100P	Relapse
Relapse10	APC	SC01185A	Nonsense_Mutation	R216*	Relapse
Relapse10	APC	SC01185A	Nonsense_Mutation	R232*	Relapse
non-Relapse4	BCL9L	SC01155A	Missense_Mutation	S410F	non-Relapse
non-Relapse4	KRAS	SC01155A	Missense_Mutation	G12S	non-Relapse
non-Relapse4	TP53	SC01155A	Missense_Mutation	R248Q	non-Relapse
non-Relapse4	SMAD4	SC01155A	Missense_Mutation	D351G	non-Relapse
non-Relapse4	FBXW7	SC01155A	Nonsense_Mutation	R224*	non-Relapse
non-Relapse4	PIK3R1	SC01155A	Missense_Mutation	E683K	non-Relapse
non-Relapse4	APC	SC01155A	Nonsense_Mutation	E1353*	non-Relapse
non-Relapse4	HLA-A	SC01155A	Missense_Mutation	P81L	non-Relapse
non-Relapse6	NF1	SC01157A	ess_splice	?	non-Relapse
non-Relapse6	ERBB2	SC01157A	Missense_Mutation	V777L	non-Relapse
non-Relapse1	WBP1	SC01141A	Frame_Shift_Del	P140fs*10	non-Relapse
Relapse1	TP53	SC01151A	Frame_Shift_Ins	S269fs*1	Relapse
Relapse1	APC	SC01151A	Frame_Shift_Ins	G637fs*11	Relapse
non-Relapse3	ZFP36L2	SC01154A	Frame_Shift_Ins	G145fs*329	non-Relapse
non-Relapse12	APC	SC01168A	Frame_Shift_Del	L469fs*1	non-Relapse
Relapse4	SOX9	SC01172A	Frame_Shift_Del	A371fs*12	Relapse
Relapse4	ZFP36L2	SC01172A	Frame_Shift_Del	H181fs*6	Relapse
Relapse6	ARID1A	SC01174A	In_Frame_Ins	A167_V168insA	Relapse
Relapse7	NF1	SC01175A	ess_splice	?	Relapse
Relapse7	SOX9	SC01175A	ess_splice	?	Relapse
non-Relapse14	APC	SC01176A	Frame_Shift_Del	E1309fs*4	non-Relapse
non-Relapse15	ARID1A	SC01177A	Frame_Shift_Del	P7fs*93	non-Relapse
non-Relapse15	AXIN2	SC01177A	ess_splice	?	non-Relapse
non-Relapse15	APC	SC01177A	Frame_Shift_Del	Y1376fs*9	non-Relapse
non-Relapse16	AXIN2	SC01182A	In_Frame_Ins	H474_S475insH	non-Relapse
non-Relapse16	APC	SC01182A	Frame_Shift_Del	F1500fs*3	non-Relapse
non-Relapse6	TP53	SC01157A	In_Frame_Del	I255delI	non-Relapse
non-Relapse6	ZFP36L2	SC01157A	Frame_Shift_Del	T202fs*270	non-Relapse

## Sheet: Figure 1d-e-f-h; Extended data 
fgsea function was applied on gene list that were ranked based on logFC
pathway	pval	padj	log2err	ES	NES	size	leadingEdge
CAF_Signature	1e-10	3.75e-10		-0.483228	-2.3906	126	SFRP1 ITGA11 FHL1 ABCA6 FOXF1 SFRP2 SPOCK1 ADH1B ADAM12 MEIS1 MMP19 CYP7B1 MFAP5 TSHZ3 DDR2 CCL13 THY1 KIAA1755 TFPI2 GGT5 LOX LRRN4CL HTRA3 CPXM1 PDE1A NCAM1 FOXL1 LMOD1 MAB21L2 FAM65C CYGB LRRC17 SMARCD3 CCL11 BOC C1R FNDC1 COLEC12 KCNE4 RASSF8 PTGIS ISLR TNFAIP6 DSEL PAMR1 SLC26A10 EPHA3 CPZ GLT8D2 ABCA9 GAS1 DPT SCARA5 MRGPRF PLXDC1 EVC GLI2 GPC6 ADAMTSL3 MASP1
CMS1	0.00197357	0.00370044	0.136832	-0.2986	-1.48823	127	SPON1 SECTM1 CXCL8 CXCL5 MT2A GRAMD1B TNS4 MAOB RHOF PI3 PIWIL1 AQP5 MTCL1 RARRES1 GAS2L1 SLC43A3 SLC4A4 MAPK12 CALB1 XAF1 TM4SF4 ABCA3 IGF2BP3 MT1X PTPRU IFIT3 SLC7A11 IRF1 GLS2 IFI6 APOL2 SLC1A3 ATP1A3 OASL CALB2 NTSR1 PRF1 TNNT1 RAMP1 HSD17B2 RAC3 ADGRB2 CLSPN PNMA2 BIRC3
CMS2	0.0068098	0.0113497	0.129006	0.448755	1.55685	80	HMGCS2 NRXN3 AOAH SESN1 DDC GGH SRPX2 ID1 TFCP2L1 ENGASE DACH1 WNT11 SELENBP1 CTSV RNF43 ABCB1 OLFM4 MEP1A CDHR1 VAV3 ARID3A AREG STRA6 NR1I2 BMP7 COL9A3 CHP2 CDX2 SPINK1 PPP1R14D CFTR CPNE7 PCLO PLCB4 SATB2 FARP1 SGK2
CMS3	8.84269e-10	2.65281e-09	0.253949	0.634132	2.21183	83	LRP4 HMGCS2 TFF3 LYZ CA9 AGR2 ANXA13 HSPA2 CKB PPP1R9A PDE9A FAM13A TFF1 IGFBP2 SCNN1A LCN2 RAB27B LGALS4 BCAS1 ADGRF1 MLPH PCCA DACH1 MAOA KLF4 ATP8A1 SLC39A8 SERPINA1 ERN2 CTSE GAD1 KRT20 OLFM4 GUCY2C CDHR1 AQP3 CYP3A5
CMS4	1e-10	3.75e-10		-0.41661	-2.1837	237	AKAP12 FNBP1 SRPX LARP6 CTSL PAPPA FAM127A MPDZ FHL1 GEM ANGPTL2 SPOCK1 CYBRD1 TGFB1I1 MYL9 IFIT1 FSTL3 TUSC3 TNS1 ANXA6 GLI3 TIMP2 PKD2 WWC2 CLEC11A SIRPA SV2A PLEKHO1 RBP1 UCHL1 BASP1 LOX OSMR COL6A2 ITGA5 COL18A1 NRP2 FKBP10 COL6A1 BCAT1 STMN3 ABCA1 CYP2B6 PTPRS SERPINE1 MRC2 MAP1B HSPG2 PTRF ANK2 PDLIM7 HDGFRP3 FGFR1 SLC2A3 PDLIM4 RDX CEL SPON2 EREG QKI LY6G6D ID4 IGFBP6 THBS1 SLC1A3 HSPB8 L1…
CRIS_A	2.26624e-09	5.66561e-09	0.245621	0.532015	2.00052	168	TFF3 LIPG FCGBP SAMD5 CA9 PTGER4 L1TD1 KLK12 TSPAN13 ST6GALNAC1 NGFRAP1 ANKRD37 RNASE4 REP15 AGR3 AGR2 XK FAM46A C4BPA FAM3D SGPP2 KCNS3 MYEOV TFF1 ALCAM HEPACAM2 IGFBP2 EPHB3 FHL2 QSOX1 SCNN1A C8orf4 RAB27B MGST1 BCAS1 FAM107B MLPH KLF4 RNF186 GSDMB PROM2 SIPA1L2 KIT CKAP4 CAPN8 BIK ZIC2 SERPINA1 VSIG2 CTSE BCL2L15 GDPD3 FAM46C F3 KLK1 CLCA1 WFDC2 SH3BGRL ADM RIMS3 FGFBP1 GCNT1 TCEAL8 SLC9A2 CAP…
CRIS_B	0.30554	0.30554	0.0645031	0.323639	1.10814	71	AFAP1L2 EPAS1 LGR6 BMP4 ID3 NRCAM WNT11 KLK6 TUBB3 COL17A1 S100A16 GCNT3 HIST1H2BD SLC7A7 S100A4 PODXL CXCL1 CDR2L
CRIS_C	0.0778007	0.105861	0.0912212	0.345118	1.27121	138	LGALS3 HMGCS2 CDH17 ATP10B ACSM3 DDC HES2 CMBL STAMBPL1 LDHB IRS2 C10orf99 FXYD3 SYTL2 SLC7A8 PLBD1 GGT6 BEX2 KLF5 SLC39A2 SLC39A8 GZMB PPP1R14C ZNF256 LYSMD2 KRT20 CDHR1 FAM150A LAPTM4B MTMR11 CEACAM6 VAV3 MERTK TMEM45B BZRAP1 AMT AMACR NCOA7 FOXD2 RAD21 MUC20 EPDR1 FOLR1 TXNIP NUPR1 CDX2
CRIS_D	0.108697	0.12542	0.0912212	0.365524	1.27445	82	APOLD1 FGFR3 PRSS23 DKK4 SNRPN CNN3 FGF20 KIAA1324L NKD1 HOXD11 AGT ALDH1A1 CERK ARID3A CGNL1 C12orf56
CRIS_E	0.00141328	0.00302846	0.144233	0.478473	1.66004	81	CCND2 AMOT RASEF NKD2 PROM1 SESN1 ANXA13 DNAJC15 CLDN2 FGGY CYP4X1 AKR1C3 HOXA10 REG1A VWA5A CASP1 ETV5 CRYL1 GAD1 OLFM4 GUCY2C ALDH4A1 SKAP1 SLC5A1 GADD45G ALDH1B1 HOXA9 VSNL1 WFS1 AKR1C4
HALLMARK_MTORC1_SIGNALING	1e-10	3.75e-10		0.596168	2.2684	194	PPA1 ADD3 CD9 HK2 HMGCR TFRC HSPE1 IDH1 RPA1 SERP1 PSMC6 ATP2A2 PRDX1 PSMB5 SLC2A1 HMGCS1 HSPA9 ERO1A PSMG1 GOT1 TCEA1 MTHFD2 SLC1A4 UFM1 GSR TBK1 PITPNB PIK3R3 PGK1 XBP1 SRD5A1 NUP205 NFIL3 SCD DHCR24 COPS5 CDC25A CCNG1 SEC11A CDKN1A RDH11 RIT1 SYTL2 PLK1 ATP6V1D GCLC EGLN3 INSIG1 P4HA1 ELOVL6 LGMN HSPA5 USO1 PNP ACLY LTA4H PSMD14 CTH ME1 PSAT1 PSMD13 ETF1 DDIT3 CCT6A TXNRD1 ACACA SLC7A5 NUFIP1 …
HALLMARK_TGF_BETA_SIGNALING	0.120498	0.129105	0.0912212	0.390661	1.28564	54	BMPR1A SKIL CDH1 TRIM33 TGIF1 ID3 SMAD1 ID1 MAP3K7 PPM1A CDKN1C BMPR2 UBE2D3 TGFBR1 SPTBN1 SMAD6 WWTR1 KLF10 JUNB HDAC1 CTNNB1 SMURF1 IFNGR2 APC FURIN
KRAS_SIGNALING_UP	0.0846889	0.105861	0.0912212	0.32466	1.23674	198	CCND2 SPRY2 TSPAN13 CCL20 PSMB8 CBR4 ERO1A AVL9 DUSP6 SOX9 FUCA1 GALNT3 YRDC RABGAP1L PLAU TSPAN1 CPE USP12 FBXO4 IL33 VWA5A PLEK2 ETV5 KLF4 HOXD11 ADGRA2 F2RL1 ABCB1 ADAMDEC1 PTCD2 RBM4 EPHB2 NR0B2 HKDC1 F13A1 PTBP2 GADD45G SDCCAG8 TNFAIP3
Stromal_Signature	1e-10	3.75e-10		-0.455126	-2.42444	203	HIST1H3B SFRP1 ITGA11 FHL1 ABCA6 FOXF1 SFRP2 SPOCK1 ADH1B CD79A ADAM12 MEIS1 TIE1 MMP19 CYP7B1 MFAP5 CCR7 TSHZ3 DDR2 CCL13 THY1 CD69 FYB KIAA1755 TFPI2 GGT5 CYYR1 LOX HIST1H2AL LRRN4CL HTRA3 IKZF1 HOXD3 CPXM1 PDE1A NCAM1 FOXL1 LTB SHE LMOD1 MAB21L2 FAM65C CYGB CD247 FLI1 LRRC17 SMARCD3 CCL11 BOC C1R FNDC1 COLEC12 ERG ARHGAP9 RCSD1 CD28 HIST1H4L VWF FCN3 KCNE4 HAVCR2 RASSF8 S1PR1 HIST1H3F PTGIS IS…
fessler	0.0638244	0.0957367	0.0912212	0.31401	1.22117	305	ADGRG1 SOCS4 SKIL VEZT HES2 OSGIN2 INPP4B CDC42BPA TUBA1A ITGB1BP1 TGFBI HOXA10 PPP4R1 KCNS3 AMIGO2 NHS ARHGAP21 PCDHB14 CST6 ELK3 RABEP2 UBE2D1 ALS2CL VANGL1 RABIF BTBD7 UBE2E3 NKD1 WNT11 PSEN2 RNF14 NAGK SMG5 RANGAP1 TMEM19 IL13RA1 WDFY3 MAP4K4 PDGFA KRT8 DYNLT3 FRMD8 ARHGEF18 KPNA4 TSPAN14 LAMA3 USB1 GPRC5A ZNF195 SLC25A44 B4GALNT3 RIMS3 DYNC1H1 CPEB4 JARID2 PHTF1 HCCS FHOD3 NBEAL2 TUBA4A WDR4…

## Sheet: Figure 1g
		MCP score	ssGSEA score
Sample_ID	group	Fibroblasts	HALLMARK_TGF_BETA_SIGNALING
SC01141A.CEL	Non-Relapse	8.70404	0.699432
SC01151A.CEL	Relapse	9.04641	0.702267
SC01153A.CEL	Non-Relapse	9.53159	0.681338
SC01154A.CEL	Non-Relapse	9.59646	0.689532
SC01155A.CEL	Non-Relapse	9.62993	0.623965
SC01156A.CEL	Non-Relapse	9.41617	0.603173
SC01157A.CEL	Non-Relapse	8.73353	0.660313
SC01158A.CEL	Relapse	8.81591	0.69473
SC01159A.CEL	Relapse	8.72918	0.665005
SC01160A.CEL	Non-Relapse	9.31974	0.663688
SC01161A.CEL	Non-Relapse	10.2091	0.703235
SC01162A.CEL	Non-Relapse	8.88752	0.658872
SC01165A.CEL	Non-Relapse	8.98396	0.689846
SC01166A.CEL	Non-Relapse	8.56127	0.680483
SC01168A.CEL	Non-Relapse	8.36248	0.712378
SC01171A.CEL	Non-Relapse	8.21093	0.669194
SC01172A.CEL	Relapse	8.26786	0.704645
SC01173A.CEL	Relapse	8.74498	0.694133
SC01174A.CEL	Relapse	8.15581	0.653003
SC01175A.CEL	Relapse	8.50264	0.710375
SC01176A.CEL	Non-Relapse	9.35076	0.731125
SC01177A.CEL	Non-Relapse	8.76519	0.652227
SC01178A.CEL	Relapse	9.29648	0.712786
SC01182A.CEL	Non-Relapse	8.98159	0.674031
SC01184A.CEL	Relapse	8.97783	0.675722
SC01185A.CEL	Relapse	8.79432	0.71652
SC01188Anew.CEL	Non-Relapse	8.44265	0.720402

## Sheet: Extended data Figure 1e
FOCUS cohort
	ssGSEA Scores	MCP Score
Sample_ID	HALLMARK_TGF_BETA_SIGNALING	Cytotoxic lymphocytes	Fibroblasts
SC00124A	0.646842	3.32837	9.15346
SC00125A	0.577384	3.00704	8.44925
SC00126A	0.628777	3.35246	9.43288
SC00127A	0.565183	3.41973	7.40747
SC00128A	0.575037	3.24535	8.17271
SC00129A	0.630523	2.67356	8.814
SC00130A	0.611761	3.5818	8.61996
SC00131A	0.592575	3.40952	8.10859
SC00132A	0.592268	2.91927	8.21507
SC00133A	0.593731	3.34447	7.8913
SC00134A	0.622076	3.07047	8.74621
SC00135A	0.643589	3.33171	9.74704
SC00136A	0.567651	3.17606	7.47183
SC00137A	0.517506	3.48227	7.45584
SC00138A	0.639401	3.57987	8.83099
SC00139A	0.582624	3.09682	8.46521
SC00140A	0.598594	3.16695	8.34067
SC00141A	0.535969	3.38551	8.10633
SC00142A	0.611643	3.46805	7.27575
SC00144A	0.641132	3.33836	8.53202
SC00145A	0.608694	3.20548	9.54816
SC00146A	0.543249	3.47353	8.21802
SC00147A	0.569426	3.3952	8.6559
SC00148A	0.559007	3.4673	8.04107
SC00149A	0.565077	3.27854	8.12831
SC00150A	0.549631	3.01441	7.33073
SC00152A	0.560796	3.27118	7.10081
SC00154A	0.589358	3.13591	8.39023
SC00155A	0.523104	3.58854	8.12437
SC00156A	0.556926	3.24716	8.46785
SC00157A	0.633284	3.3283	8.84937
SC00158A	0.564468	3.25815	8.59388
SC00159A	0.64215	3.36467	9.13144
SC00160A	0.582145	3.00387	8.31242
SC00161A	0.5448	3.24347	8.03351
SC00162A	0.58503	3.48102	8.30267
SC00163A	0.5274	3.53028	7.41585
SC00164A	0.609095	3.41371	8.31503
SC00165A	0.56446	3.13192	8.0015
SC00166A	0.59064	2.85048	8.25366
SC00169A	0.587417	3.20573	8.40986
SC00170A	0.631017	3.33989	8.74397
SC00171A	0.539946	3.42117	8.45466
SC00172A	0.568788	3.1774	7.11164
SC00173A	0.539109	3.68345	7.35474
SC00174A	0.588931	3.31178	8.14838
SC00175A	0.577462	3.31076	9.13791
SC00176A	0.616081	2.73324	7.1203
SC00177A	0.552072	3.30017	8.52661
SC00178A	0.572632	3.14884	8.13996
SC00179A	0.62549	3.24219	8.78463
SC00180A	0.598884	3.33843	8.63571
SC00181A	0.622116	3.38136	8.44149
SC00182A	0.607058	2.99361	9.13952
SC00184A	0.613271	3.14334	9.04015
SC00187A	0.573061	2.98984	8.35189
SC00188A	0.595397	3.16719	9.19183
SC00189A	0.541981	3.45448	8.33695
SC00190A	0.628874	3.07842	8.73811
SC00191A	0.622158	3.47433	9.08574
SC00192A	0.508427	3.15336	7.10929
SC00193A	0.542143	3.14314	7.76581
SC00194A	0.630397	3.05698	9.27915
SC00195A	0.614339	3.27889	8.92347
SC00196A	0.56527	3.28454	8.36268
SC00197A	0.567803	3.58621	8.74894
SC00198A	0.544589	3.28002	8.00553
SC00199A	0.555226	3.38924	8.24185
SC00200A	0.569341	3.49065	8.4069
SC00201A	0.621352	3.42042	9.65317
SC00202A	0.565564	3.6324	8.6513
SC00205A	0.599404	3.25185	8.97003
SC00207A	0.640502	3.41264	8.06309
SC00208A	0.542507	3.34663	7.78964
SC00210A	0.63143	3.39604	7.55124
SC00212A	0.639681	3.1826	9.03502
SC00213A	0.546741	3.50245	7.54813
SC00214A	0.545675	3.4362	7.88682
SC00215A	0.572271	3.72423	8.01345
SC00216A	0.598262	3.65022	7.94039
SC00217A	0.634765	3.12777	8.63156
SC00218A	0.61559	3.12578	9.12615
SC00219A	0.560143	2.96387	7.1553
SC00220A	0.571025	3.6764	8.29048
SC00221A	0.626206	3.4132	9.47408
SC00222A	0.607561	3.162	7.81146
SC00224A	0.580203	4.13874	8.90416
SC00225A	0.54566	3.34149	7.31771
SC00226A	0.459749	3.6355	8.50855
SC00227A	0.57881	3.6594	9.16868
SC00228A	0.621346	3.1911	8.37998
SC00229A	0.599866	3.83951	9.30513
SC00230A	0.534318	3.26377	8.12125
SC00232A	0.586172	3.27192	8.37417
SC00233A	0.580206	3.15169	9.08414
SC00235A	0.617095	3.83185	8.86606
SC00236A	0.570393	3.53039	8.12605
SC00237A	0.638522	2.78664	8.93738
SC00239A	0.558319	3.37015	8.60368
SC00240A	0.518667	3.30368	8.34935
SC00241A	0.603948	3.38031	8.52708
SC00242A	0.641494	3.2048	9.1479
SC00243A	0.571012	3.46041	8.50855
SC00244A	0.634872	3.38132	8.72594
SC00245A	0.650553	3.06566	9.7464
SC00246A	0.623507	3.42052	8.92872
SC00247A	0.634073	3.34713	9.22209
SC00250A	0.574999	3.9368	8.00757
SC00252A	0.621735	3.22762	9.09823
SC00253A	0.604725	3.40715	9.03226
SC00254A	0.622276	3.20204	9.69972
SC00255A	0.534211	3.52741	7.53627
SC00257A	0.59875	2.88437	8.60569
SC00258A	0.557174	3.39229	9.37139
SC00259A	0.579618	3.14815	8.97594
SC00260A	0.595888	3.10954	8.30192
SC00261A	0.569596	3.39118	8.00565
SC00262A	0.547511	3.157	8.42754
SC00264A	0.544197	3.14467	8.63292
SC00265A	0.526827	3.1893	7.80897
SC00266A	0.556992	3.31972	8.25068
SC00267A	0.522681	3.57433	8.10008
SC00268A	0.593298	3.55386	8.86123
SC00269A	0.507767	3.36435	8.14259
SC00270A	0.575346	3.41556	8.13243
SC00271A	0.588544	3.51193	8.00221
SC00272A	0.526073	4.18664	7.51611
SC00273A	0.598725	3.26479	7.89178
SC00274A	0.545332	3.20304	7.67833
SC00275A	0.628701	3.01759	8.31437
SC00276A	0.640026	3.12157	9.51013
SC00277A	0.562238	3.28405	9.12302
SC00278A	0.550212	3.27872	8.27704
SC00279A	0.595031	3.26029	8.18522
SC00280A	0.585246	3.07691	7.68792
SC00281A	0.574803	3.2872	8.72395
SC00282A	0.606168	3.24648	8.24447
SC00283A	0.580941	3.24327	7.34718
SC00284A	0.534598	3.37711	7.12373
SC00285A	0.558198	3.53764	8.77069
SC00286A	0.589864	3.75795	8.22346
SC00287A	0.618526	3.70987	8.31635
SC00288A	0.568354	2.49553	5.62263
SC00289A	0.559222	3.13997	8.99897
SC00290A	0.608098	3.68057	9.37453
SC00291A	0.581111	2.99242	8.60842
SC00292A	0.559595	3.50583	7.73114
SC00293A	0.5629	3.33627	8.53713
SC00294A	0.54097	3.29131	7.7493
SC00295A	0.618726	3.11644	9.49175
SC00296A	0.627657	3.11245	8.82387
SC00297A	0.662369	3.22952	9.33744
SC00298A	0.666985	3.3556	9.67423
SC00299A	0.596893	3.03497	8.95655
SC00301A	0.620587	3.72253	7.24408
SC00302A	0.529494	3.3504	8.31349
SC00303A	0.525389	3.57713	8.22837
SC00305A	0.556774	3.22227	7.69582
SC00307A	0.543516	3.89456	7.78259
SC00308A	0.594659	3.24083	8.33808
SC00309A	0.653497	2.96399	7.95181
SC00310A	0.615451	3.05666	8.67656
SC00311A	0.647868	3.32321	9.17437
SC00312A	0.547209	3.15558	7.77478
SC00313A	0.632278	2.79657	8.79773
SC00314A	0.546119	3.30128	8.11906
SC00315A	0.585036	3.17234	8.68273
SC00316A	0.564043	3.5459	6.30008
SC00318A	0.570889	3.33506	7.73641
SC00319A	0.617376	3.26279	8.01846
SC00320A	0.602083	3.21576	8.73887
SC00321A	0.540068	3.35609	7.28882
SC00322A	0.60706	3.66739	9.03612
SC00323A	0.509523	3.15485	7.5308
SC00325A	0.529628	3.0442	7.22171
SC00326A	0.626388	3.18747	8.75471
SC00327A	0.566169	3.56509	8.02675
SC00328A	0.5803	3.13927	7.66701
SC00329A	0.524792	3.18087	7.8134
SC00330A	0.56179	3.09951	7.80677
SC00331A	0.580049	3.50536	8.75941
SC00332A	0.554211	3.53558	8.16996
SC00333A	0.612884	3.03689	7.89845
SC00334A	0.63089	3.18204	9.24626
SC00336A	0.613947	3.01142	8.52418
SC00337A	0.567361	3.45468	8.85874
SC00338A	0.583625	3.28164	8.08734
SC00339A	0.553001	3.43875	7.92911
SC00340A	0.58758	3.47806	8.65623
SC00341A	0.589059	3.12055	6.74673
SC00342A	0.573259	3.21861	8.75822
SC00343A	0.581815	3.15944	8.32052
SC00344A	0.606786	3.5489	8.74376
SC00345A	0.517023	3.48063	8.01509
SC00346A	0.589396	3.20886	9.02412
SC00348A	0.568371	3.38716	8.76584
SC00349A	0.4819	3.38271	8.23119
SC00350A	0.588783	3.20404	8.37677
SC00351A	0.549433	3.77235	7.70096
SC00353A	0.625271	3.05004	9.17428
SC00354A	0.61161	3.62031	8.88504
SC00355A	0.570008	3.63917	9.2341
SC00356A	0.592032	3.54828	8.19896
SC00357A	0.582384	3.57511	8.55205
SC00358A	0.495602	3.44927	7.74039
SC00359A	0.592944	3.40589	8.0511
SC00360A	0.612751	3.40693	8.64207
SC00361A	0.528516	3.65554	8.50919
SC00362A	0.567291	3.3984	8.6693
SC00364A	0.613857	3.38397	9.07106
SC00365A	0.640056	3.37952	8.65619
SC00366A	0.569211	3.3489	9.17155
SC00368A	0.526907	3.40732	8.68546
SC00369A	0.585323	3.01636	7.8496
SC00370A	0.534356	3.38923	7.93043
SC00371A	0.61576	3.20854	8.84711
SC00372A	0.579637	3.4053	8.45711
SC00373A	0.561385	3.40937	9.07262
SC00375A	0.528292	3.64993	8.22692
SC00376A	0.590679	3.19087	8.13841
SC00377A	0.575998	3.62072	8.25253
SC00378A	0.609841	3.43078	9.15694
SC00379A	0.616303	3.37335	8.73643
SC00380A	0.577415	3.2901	6.15283
SC00381A	0.616155	3.12634	8.66228
SC00382A	0.596886	3.5289	8.39128
SC00383A	0.534147	3.17951	8.30321
SC00384A	0.559951	3.42613	8.46866
SC00385A	0.551193	3.51642	8.56534
SC00386A	0.634171	3.41867	8.76892
SC00387A	0.595006	3.32135	8.81189
SC00388A	0.591332	3.41774	8.99267
SC00389A	0.594345	3.34745	7.47011
SC00391A	0.653528	3.25692	9.44944
SC00392A	0.632372	3.15733	9.19427
SC00393A	0.579894	3.37083	8.13762
SC00394A	0.616852	3.20077	8.9335
SC00395A	0.605753	3.0088	8.99403
SC00396A	0.582795	3.64829	8.41613
SC00397A	0.494791	3.82667	7.37264
SC00398A	0.580672	3.57093	7.95318
SC00399A	0.592422	3.35477	7.92626
SC00400A	0.603985	3.02302	8.62179
SC00401A	0.598286	3.1872	8.52461
SC00402A	0.611108	3.47994	8.18004
SC00403A	0.595821	3.47892	8.83121
SC00404A	0.636338	3.11465	8.63612
SC00405A	0.584468	3.26993	8.2282
SC00406A	0.582138	3.16364	8.04922
SC00407A	0.561951	3.34688	7.95171
SC00408A	0.647163	3.4763	9.31936
SC00409A	0.520603	3.65349	7.63514
SC00410A	0.553131	3.29142	7.71442
SC00411A	0.549727	3.29144	7.55879
SC00412A	0.606977	3.2934	8.76702
SC00413A	0.603135	3.26244	8.67498
SC00415A	0.486229	3.62335	6.47201
SC00416A	0.632108	3.52668	9.59674
SC00417A	0.598528	3.4412	8.34368
SC00418A	0.591369	3.09744	8.25126
SC00419A	0.651158	3.27899	9.26325
SC00420A	0.576733	3.36301	8.69601
SC00422A	0.453426	3.40843	6.21997
SC00423A	0.593509	3.23116	8.6381
SC00424A	0.590608	2.85875	8.71294
SC00425A	0.602083	3.26004	8.33612
SC00426A	0.538451	3.47317	8.2064
SC00428A	0.571914	3.2459	7.84992
SC00429A	0.53321	3.79073	8.08638
SC00431A	0.578924	3.2793	8.57767
SC00432A	0.507703	3.37843	8.01695
SC00433A	0.547224	3.16445	7.34339
SC00434A	0.575603	2.87924	8.35429
SC00435A	0.526361	3.46728	6.5431
SC00437A	0.579946	2.91627	8.52888
SC00438A	0.608701	3.54927	8.18002
SC00439A	0.517411	3.45272	7.94583
SC00440A	0.656584	3.9657	9.23354
SC00441A	0.626258	3.53054	8.69625
SC00442A	0.596741	3.31539	8.18115
SC00443A	0.550501	4.01654	9.0884
SC00444A	0.471278	3.69501	5.97242
SC00445A	0.598363	3.60696	7.43023
SC00446A	0.622812	3.01723	8.44256
SC00447A	0.594496	3.58273	7.76267
SC00448A	0.595599	3.60785	7.31954
SC00449A	0.49124	3.45724	8.2134
SC00450A	0.585902	3.55625	8.5919
SC00451A	0.620825	3.97833	8.7711
SC00452A	0.593265	3.15124	9.04077
SC00454A	0.596095	3.55863	7.96025
SC00455A	0.555418	3.35976	8.53066
SC00456A	0.557122	3.71614	8.32454
SC00457A	0.605582	3.30358	8.12076
SC00458A	0.573485	3.42955	8.83191
SC00459A	0.513945	3.74649	7.33497
SC00461A	0.614898	3.06111	8.11151
SC00462A	0.595315	3.03444	8.29147
SC00463A	0.531279	3.82925	8.36594
SC00464A	0.636236	3.52799	8.19906
SC00465A	0.517184	3.67784	7.90777
SC00466A	0.589942	3.34619	9.17064
SC00467A	0.546783	3.61436	6.83502
SC00468A	0.594927	3.2526	8.26337
SC00469A	0.555062	3.28567	8.14435
SC00470A	0.606406	3.07862	8.82955
SC00472A	0.662559	3.31417	9.05502
SC00473A	0.662995	3.08075	8.9648
SC00475A	0.610618	3.20513	8.57657
SC00476A	0.63529	3.4277	9.02257
SC00478A	0.518412	3.13352	7.48243
SC00479A	0.597382	3.95714	8.05979
SC00480A	0.620505	3.51065	9.33789
SC00481A	0.610818	3.84607	8.42902
SC00482A	0.581404	3.76275	8.64516
SC00483A	0.66539	2.9187	9.18761
SC00484A	0.59049	3.40459	7.50498
SC00485A	0.610606	3.36366	9.1234
SC00486A	0.499162	3.94996	7.20268
SC00487A	0.553212	3.36313	8.31381
SC00488A	0.514909	3.58557	7.11572
SC00490A	0.613461	3.40533	9.55076
SC00491A	0.441044	3.6791	6.27462
SC00492A	0.550084	3.28097	8.41051
SC00493A	0.642226	3.19493	8.18858
SC00494A	0.558935	3.69568	7.62113
SC00496A	0.604768	3.41456	8.2105
SC00497A	0.608594	3.38164	8.4195
SC00498A	0.65944	2.97851	9.0708
SC00499A	0.518515	3.30668	7.09636
SC00500A	0.654032	3.69112	8.83463
SC00501A	0.591844	3.01704	8.36658
SC00502A	0.549174	3.6239	7.29206
SC00504A	0.609395	3.53386	8.30568
SC00505A	0.62332	3.00919	8.79538
SC00507A	0.634538	3.03223	8.31725
SC00508A	0.619033	2.88643	8.4287
SC00509A	0.588495	3.61822	7.75444
SC00510A	0.564662	3.96596	8.201
SC00511A	0.507566	3.6304	7.92874
SC00512A	0.599408	3.12418	8.02299
SC00513A	0.610034	3.40507	9.43231
SC00514A	0.620038	3.3166	8.62287
SC00515A	0.588696	3.36558	9.75872
SC00516A	0.603981	3.33502	8.28114
SC00519A	0.597581	3.29063	8.50243
SC00520A	0.557404	3.25464	8.78809
SC00521A	0.596087	3.24399	7.39171
SC00522A	0.531875	2.97614	7.96023
SC00523A	0.616228	3.2184	8.95075
SC00524A	0.623348	2.98738	9.36811
SC00525A	0.564125	3.28798	8.17043
SC00526A	0.549781	3.63077	7.87574
SC00527A	0.563062	3.1308	7.79191
SC00528A	0.593671	3.00826	7.89311
SC00529A	0.619907	3.02687	7.98528
SC00530A	0.575994	3.39812	8.49372
SC00531A	0.545139	3.08395	7.73828
SC00532A	0.597082	3.13279	8.83343
SC00533A	0.64112	3.76845	9.30499
SC00534A	0.528759	3.18828	9.06601

## Sheet: Figure 2b
Figure 2b
Relative organoid viability (%) following treatment
	Alive				Dead
Mouse ID	RND43.4b	RND43.4f	RND51.2c	RND30.4e	RND43.4b	RND43.4f	RND51.2c	RND30.4e
EtOH	62	94	58	98	6	10	4	9
TGFB1	0	0	1	2	59	43	110	102
4-OHT	20	53	15	31	27	57	21	62
4-OHT+Alk5i	40	67	42	55	13	30	13	30
EtOH	Total	% Alive	% Dead		TGFB1	Total	% Alive	% Dead		4-OHT	Total	% Alive	% Dead		4-OHT+Alk5i	Total	% Alive	% Dead
	68	91.1765	8.82353			59	0	100			47	42.5532	57.4468			53	75.4717	24.5283
	104	90.3846	9.61538			43	0	100			110	48.1818	51.8182			97	69.0722	30.9278
	62	93.5484	6.45161			111	0.900901	99.0991			36	41.6667	58.3333			55	76.3636	23.6364
	107	91.5888	8.41121			104	1.92308	98.0769			93	33.3333	66.6667			85	64.7059	35.2941

## Sheet: Figure 2c
Figure 2c
qPCR (fold change) on organoids following treatment
Treatment	Vehicle (PBS/BSA)			TGFβ1			EtOH			Tamoxifen
Sample	Org #1	Org #2	Org #3	Org #1	Org #2	Org #3	Org #1	Org #2	Org #3	Org #1	Org #2	Org #3
Gene
Alk5	1.07096	1.01549	0.913558	2.368	1.5885	1.6217	1.00167	0.99833	1.147	0.908909	0.66262	0.883
Smad7	0.981747	1.10699	0.911266	7.6008	5.6076	6.36	0.944706	1.05529	0.847	2.76079	5.44019	3.573
SerpA1	1.11759	1.09521	0.7872	5.968	11.5035	7.399	1.01048	0.989519	1.032	11.7401	9.33227	8.22

## Sheet: Figure 2e
Figure 2e
CC3 counts
Animal ID	Caspase3+ cells per crypt
VSMDA_248184	3.66667
VSMDA_248958	6.66667
VSMDA_248964	22.6667
VSMDA_248168	45
VSMDA_248166	23.6667
VSMDA_248170	57.6667
VSMDA_248520	15.473
VSMDA_248521	9.282
VSMDA_248522	11.83
WT
Alk5CA
Alk5CA;Smad4-/-

## Sheet: Figure 2f
Figure 2f
BrdU counts
Animal ID	BrdU+ cells per crypt
VSMDA_248184	12.65
VSMDA_248958	11.09
VSMDA_248964	13.89
VSMDA_248964	10.92
VSMDA_248964	23.14
VSMDA_248168	29.33
VSMDA_248166	13.58
VSMDA_248170	24.16
BVRA_123820	25.49
VSMDA_248171	19.45
VSMDA_248172	29.33
VSMDA_248520	19.57
VSMDA_248521	21.01
VSMDA_248522	18.23
VSMDA_248523	16.65
WT
Alk5CA
Alk5CA;Smad4-/-

[truncated: 37 more sheets: Figure 2g, Figure 2h, Extended Data Figure 2c, Extended Data Figure 2e, Figure 3a, Figure 3e, Extended Data Figure 3b, Extended Data Figure 3c, Extended Data Figure 3f, Extended Data Figure 3g, Extended Data Figure 3i, Extended Data Figure 3k, Figure 4a, Figure 4b_c, Figure 4d, Extended Data Figure 4b-c, Figure 5b, Figure 5d, Figure 5f, Extended Data Figure 5b …]
